# Supplementary material for: As above, not so below: Ion fractionation in planetary analog ices
Source: Sci Adv. 2026 Apr 8;12(15):eady6763. doi: 10.1126/sciadv.ady6763 (PMC13060609; doi:10.1126/sciadv.ady6763)
Supplement: Supplementary file 2 — Data S1 [file sciadv.ady6763_data_s1.zip]

Archive with 1 entries (1 files):
- ady6763_data_s1.xlsx
