# Supplementary material for: As above, not so below: Ion fractionation in planetary analog ices
Source: Sci Adv. 2026 Apr 8;12(15):eady6763. doi: 10.1126/sciadv.ady6763 (PMC13060609; doi:10.1126/sciadv.ady6763)
Supplement: Supplementary file 2 — Data S1 [file sciadv.ady6763_data_s1.zip › ady6763_data_s1.xlsx]

## Sheet: Sheet1
Ion concentration and fractionation data for Buffo et al., (2025) - As Above, Not So Below: Ion Fractionation in Planetary Analog Ices
Seawater 1
Sample ID	Depth (cm)	Temperature (C)	Ca (ppm)	K (ppm)	Mg (ppm)	Na (ppm)	SO4 (ppm)	Cl (ppm)	HCO3 (ppm)	TDS (ppm)	Ca Fractionation	K Fractionation	Mg Fractionation	Na Fractionation	SO4 Fractionation	HCO3Fractionation
0-2 cm	1	-13.8822	108.152	89.1366	303.607	1529.38	739.612	3727.28	-	6497.16	0.188688	-0.087397	0.0971154	0.171357	0.537805	-
2-4 cm	3	-12.9786	117.819	104.869	346.752	1795.41	912.361	4412.57	-	7689.78	0.0938246	-0.0930703	0.0584236	0.161552	0.602375	-
4-6 cm	5	-12.0751	97.7622	83.6016	278.658	1531.81	729.622	3759.62	-	6481.07	0.0652478	-0.151429	-0.00170072	0.163125	0.503983	-
6-8 cm	7	-11.1715	94.2245	81.0087	271.261	1500.4	621.82	3657.8	-	6226.52	0.0552804	-0.154859	-0.00115118	0.170991	0.317449	-
8-10 cm	9	-10.2679	92.3607	78.101	264.621	1468.48	580.767	3650.96	-	6135.3	0.0363434	-0.183668	-0.0237757	0.148227	0.232775	-
10-12 cm	11	-9.36436	88.403	74.9516	250.675	1409.66	505.854	3537.18	-	5866.72	0.0238438	-0.191385	-0.0454758	0.13769	0.108299	-
12-14 cm	13	-8.46079	66.3822	66.0632	180.544	1157.42	497.907	3250.61	-	5218.93	-0.163412	-0.224444	-0.251914	0.0164698	0.18706	-
14-16 cm	15	-7.55721	69.7362	65.2265	190.383	1148.6	484.353	3173.41	-	5131.71	-0.0997642	-0.215639	-0.191957	0.0332617	0.182837	-
16-18 cm	17	-6.65364	71.9243	57.2557	204.702	1109.03	507.357	2995.27	-	4945.55	-0.0162996	-0.270543	-0.0795099	0.0569997	0.312702	-
18-20 cm	19	-5.75007	79.2266	64.0653	221.617	1202.2	508.532	3032.03	-	5107.67	0.0704368	-0.193681	-0.0155309	0.131905	0.29979	-
20-22 cm	21	-4.8465	77.729	63.8957	219	1195.85	508.513	3057.37	-	5122.37	0.0414975	-0.202481	-0.0352186	0.116595	0.288969	-
22-24 cm	23	-3.94293	65.2359	50.7157	181.221	987.915	456.437	2482.62	-	4224.14	0.076466	-0.22044	-0.0168256	0.135993	0.424818	-
24-26 cm	25	-3.03936	61.3777	54.0235	179.891	1077.88	534.882	2727.91	-	4635.97	-0.0782692	-0.244265	-0.1118	0.127997	0.519553	-
26-28 cm	27	-2.13579	98.9113	86.0164	283.072	1497.29	787.387	3827.81	-	6580.49	0.0585704	-0.142471	-0.00395505	0.116664	0.594142	-
Initial Brine	29	2	330.362	354.647	1004.8	4740.75	1746.32	13533.6	-	21710.5	0	0	0	0	0	-
Final Brine	29	-1.684	462.163	511.328	1451.75	6821.23	2796.38	19116.1	-	31158.9	-0.00957778	0.0207472	0.0228814	0.0186624	0.133667	-
Mean Frac. Ice											0.0251753	-0.183984	-0.0445197	0.120631	0.365183	-
Seawater 2
Sample ID	Depth (cm)	Temperature (C)	Ca (ppm)	K (ppm)	Mg (ppm)	Na (ppm)	SO4 (ppm)	Cl (ppm)	HCO3 (ppm)	TDS (ppm)	Ca Fractionation	K Fractionation	Mg Fractionation	Na Fractionation	SO4 Fractionation	HCO3Fractionation
0-2 cm	1	-15.7072	190.7	153.9	471.3	2052.3	1312.29	5907.3	-	10087.8	0.227952	-0.138049	-0.00623462	0.129577	0.725499	-
2-4 cm	3	-14.9257	136.8	136	416.1	1983.4	1252.87	5679.24	-	9604.48	-0.0837468	-0.207715	-0.0873953	0.135492	0.713528	-
4-6 cm	5	-14.1441	115.9	109	346.2	1543.7	882.12	4841.53	-	7838.45	-0.0894151	-0.255136	-0.109324	0.0366788	0.415203	-
6-8 cm	7	-13.3626	105.6	96.1	311.1	1381.4	788.256	4274.24	-	6956.73	-0.0602247	-0.25613	-0.0934	0.0508092	0.432457	-
8-10 cm	9	-12.581	95	84.5	279.5	1267	712.677	3935.98	-	6374.73	-0.0818999	-0.289709	-0.115488	0.0466159	0.406415	-
10-12 cm	11	-11.7994	86.2	75.4	253.7	1178.4	623.814	3523.47	-	5741.06	-0.0694136	-0.291999	-0.103138	0.0873929	0.375177	-
12-14 cm	13	-11.0179	87.3	73.5	247.7	1085.6	572.769	3306.51	-	5373.42	0.00430124	-0.264555	-0.0668932	0.0674902	0.345499	-
14-16 cm	15	-10.2363	79.6	65.4	225.3	1020.8	484.909	3071.89	-	4947.95	-0.0143407	-0.295624	-0.0864537	0.0804352	0.226106	-
16-18 cm	17	-9.45478	77.1	62.9	218.4	1061.6	540.582	3055.17	-	5015.85	-0.040073	-0.318842	-0.109586	0.129767	0.374357	-
18-20 cm	19	-8.67322	74.5	60.2	210	919.3	488.838	2915.97	-	4668.88	-0.0281647	-0.31696	-0.102961	0.0250333	0.302133	-
20-22 cm	21	-7.89167	72.7	58.6	205.7	945.3	444.696	2796.64	-	4523.63	-0.011179	-0.306743	-0.0838361	0.0989989	0.235095	-
22-24 cm	23	-7.11011	68	53.7	190.6	940.5	445.394	2767.87	-	4466.03	-0.0654943	-0.35811	-0.142268	0.104781	0.24989	-
24-26 cm	25	-6.32856	66.8	52.7	187	947.5	439.099	2693.78	-	4386.93	-0.0567355	-0.352737	-0.135322	0.143617	0.266117	-
26-28 cm	27	-5.547	64.6	51.1	180.9	899.2	432.241	2687.74	-	4315.75	-0.0857503	-0.370977	-0.161648	0.0877596	0.249143	-
28-30 cm	29	-4.76544	63.3	50.9	179.2	853.6	427.668	2648.34	-	4223	-0.0908208	-0.364117	-0.157171	0.0479595	0.254314	-
30-32 cm	31	-3.98389	60.4	47.8	171.2	840.1	421.842	2635.56	-	4176.93	-0.128269	-0.399951	-0.190895	0.0363849	0.243225	-
32-34 cm	33	-3.20233	64.7	53.1	185.3	896.1	442.083	2820.16	-	4461.44	-0.127329	-0.377049	-0.181578	0.0331114	0.217599	-
34-36 cm	35	-2.42078	99.7	84.6	279.6	1056.2	305.123	3060.66	-	14217.8	0.239081	-0.0854905	0.137882	0.122006	-0.225657	-
Initial Brine	37	2	356.7	410.1	1089.3	4173.1	1746.82	13568.2	-	21344.3	0	0	0	0	0	-
Final Brine	37	-2.03	600.8	711.8	1793	7746.3	3557.88	23959.2	-	38369	-0.0461552	-0.0170778	-0.0678545	0.0512026	0.153435	-
Mean Frac. Ice											-0.0311956	-0.291661	-0.0997616	0.0813283	0.322561	-
Europa 1
Sample ID	Depth (cm)	Temperature (C)	Ca (ppm)	K (ppm)	Mg (ppm)	Na (ppm)	SO4 (ppm)	Cl (ppm)	HCO3 (ppm)	TDS (ppm)	Ca Fractionation	K Fractionation	Mg Fractionation	Na Fractionation	SO4 Fractionation	HCO3Fractionation
0-2 cm	1	-14.658	281.34	54.335	1098.03	466.5	5694.51	367.573	-	7962.28	0.35485	-0.0390462	0.272466	0.193486	0.354564	-
2-4 cm	3	-13.7261	264.92	50.685	1105.42	441.1	5687.91	340.206	-	7890.25	0.378402	-0.0314909	0.384091	0.219282	0.461832	-
4-6 cm	5	-12.7942	243.81	50.335	1038.62	422.28	5276.09	343.62	-	7374.76	0.255962	-0.0477342	0.287532	0.155664	0.342521	-
6-8 cm	7	-11.8622	211.67	46.615	934.525	385.41	4709.1	331.24	-	6618.56	0.131148	-0.0851523	0.201781	0.0941808	0.243031	-
8-10 cm	9	-10.9303	194.14	44.045	868.925	364.74	4394.08	319.298	-	6185.22	0.0762712	-0.10326	0.159213	0.0742272	0.203255	-
10-12 cm	11	-9.99834	188.15	40.945	806.725	347	4208.8	298.445	-	5890.07	0.115946	-0.108127	0.151433	0.0933883	0.233051	-
12-14 cm	13	-9.06641	177.67	38.465	785.225	331.21	3973.14	279.647	-	5585.35	0.124624	-0.105826	0.196084	0.113789	0.242254	-
14-16 cm	15	-8.13447	170.35	36.145	740.925	316.76	3847.22	272.04	-	5383.44	0.108441	-0.136262	0.160163	0.0949819	0.236519	-
16-18 cm	17	-7.20253	160.9	34.205	712.225	303.23	3660.87	254.889	-	5126.32	0.117399	-0.127622	0.190265	0.118743	0.255801	-
18-20 cm	19	-6.27059	157.4	33.335	697.725	296.24	3516.16	243.434	-	4944.3	0.144531	-0.109802	0.220904	0.144386	0.262918	-
20-22 cm	21	-5.33866	152.7	31.565	651.325	283.66	3342.59	232.297	-	4694.14	0.163585	-0.11666	0.194349	0.148321	0.25813	-
22-24 cm	23	-4.40672	152.83	30.325	620.325	276.33	3226.15	221.835	-	4527.8	0.219501	-0.111337	0.191151	0.171406	0.271574	-
24-26 cm	25	-3.47478	145.44	29.115	609.325	265.57	3142.89	217.975	-	4410.31	0.181085	-0.131685	0.19075	0.145731	0.260694	-
26-28 cm	27	-2.54284	123.56	25.935	545.825	241.87	2903.59	203.302	-	4044.08	0.0758183	-0.170703	0.143638	0.118791	0.24876	-
28-30 cm	29	-1.61091	98.65	22.125	447.125	205.41	2375.79	174.579	-	3323.68	0.000251409	-0.176131	0.0909763	0.10647	0.189882	-
30-32 cm	31	-0.678969	89.33	16.995	343.325	161.7	1852.53	145.14	-	2609.02	0.0894653	-0.238797	0.00761767	0.0476884	0.116001	-
Initial Brine	33	2	363.45	98.965	1510.33	684.13	7358.02	643.351	-	10658.2	0	0	0	0	0	-
Final Brine	33	-0.213	494.7	161.395	2185.53	1056.04	10507.9	1011.69	-	15417.3	-0.134438	0.0370735	-0.0797911	-0.0183813	-0.0918499	-
Mean Frac. Ice											0.15858	-0.114977	0.190151	0.127534	0.261299	-
Europa 2
Sample ID	Depth (cm)	Temperature (C)	Ca (ppm)	K (ppm)	Mg (ppm)	Na (ppm)	SO4 (ppm)	Cl (ppm)	HCO3 (ppm)	TDS (ppm)	Ca Fractionation	K Fractionation	Mg Fractionation	Na Fractionation	SO4 Fractionation	HCO3Fractionation
0-2 cm	1	-15.6263	242.1	39.3	804.8	386.1	4253.67	302.314	-	6028.36	0.438508	-0.119436	0.309035	0.390317	0.455402	-
2-4 cm	3	-15.0109	271.2	51.7	980.4	414	4830.62	348.701	-	6896.63	0.397051	0.00430087	0.382521	0.292467	0.432935	-
4-6 cm	5	-14.3955	254.2	50.8	938.2	393.4	4687.86	356.56	-	6681.05	0.280615	-0.0349327	0.293852	0.201086	0.359937	-
6-8 cm	7	-13.7801	242.9	49.2	905.4	382.2	4520.67	347.406	-	6447.79	0.255933	-0.040699	0.28152	0.19764	0.345994	-
8-10 cm	9	-13.1647	228.3	47.1	871.4	361.4	4310.17	330.985	-	6149.43	0.239008	-0.0360825	0.294588	0.188647	0.34699	-
10-12 cm	11	-12.5493	223.5	45.7	868.3	362.6	4295.91	330.542	-	6126.54	0.214582	-0.0634814	0.291711	0.194191	0.344331	-
12-14 cm	13	-11.9339	213.7	43.5	807	340.4	4018.71	310.526	-	5733.87	0.236183	-0.0511049	0.277902	0.19334	0.338647	-
14-16 cm	15	-11.3185	207.5	42.6	794.6	335	3946.96	301.859	-	5628.53	0.23478	-0.0440571	0.294393	0.208128	0.352496	-
16-18 cm	17	-10.7031	194.4	40.1	759.2	320.3	3822.84	290.958	-	5427.76	0.20017	-0.0664417	0.283064	0.198395	0.359047	-
18-20 cm	19	-10.0877	189.8	38.3	749.7	316.7	3718.69	276.287	-	5289.58	0.233989	-0.0610019	0.334285	0.247843	0.392218	-
20-22 cm	21	-9.4723	187	36.6	723.2	310.6	3669.8	268.416	-	5195.66	0.251438	-0.0763669	0.324866	0.259696	0.414203	-
22-24 cm	23	-8.8569	189.2	36.4	712.2	306.6	3634.21	264.912	-	5143.51	0.282907	-0.069265	0.321971	0.259919	0.419009	-
24-26 cm	25	-8.2415	183.1	35.5	709.5	307.2	3602.3	260.324	-	5097.95	0.263427	-0.0762788	0.340171	0.284634	0.431341	-
26-28 cm	27	-7.6261	173.9	33.9	696	300.7	3531.13	248.926	-	4984.6	0.254892	-0.0775196	0.374871	0.315033	0.46731	-
28-30 cm	29	-7.0107	163.4	32.2	671.2	295.7	3408	234.487	-	4805.04	0.251728	-0.0698256	0.407523	0.372795	0.503347	-
30-32 cm	31	-6.3953	153.1	31.5	662	297.8	3358.53	229.595	-	4732.53	0.19781	-0.0706609	0.417806	0.411998	0.513088	-
32-34 cm	33	-5.7799	146.7	30.5	642.4	282.8	3268.66	227.596	-	4598.57	0.15782	-0.0922597	0.387914	0.352655	0.485533	-
34-36 cm	35	-5.1645	143.8	29.8	632.8	287.2	3215.23	222.808	-	4464.24	0.159325	-0.0940314	0.396557	0.403224	0.492658	-
36-38 cm	37	-4.5491	133.9	27.7	588.6	276	3062.87	215.445	-	4252.63	0.116402	-0.129095	0.343403	0.394588	0.470517	-
38-40 cm	39	-3.9337	129.7	26.2	558.4	260	2893.88	203.028	-	3966.72	0.147517	-0.12588	0.352417	0.394084	0.474352	-
40-42 cm	41	-3.3183	120.3	23.9	495.3	230.3	2576.4	187.323	-	3833.44	0.153588	-0.135762	0.300167	0.338368	0.422653	-
42-44 cm	43	-2.7029	151.2	33.4	601.7	283.4	3097.36	257.836	-	4324.81	0.0533781	-0.122535	0.147515	0.196545	0.242584	-
44-46 cm	45	-2.0875	142.5	33.2	541.8	252.1	2768.43	258.808	-	3849.85	-0.0109603	-0.131064	0.0293991	0.0603965	0.106456	-
46-48 cm	47	-1.4721	104.2	26.9	466.8	224.6	2394.45	217.229	-	3804.29	-0.138359	-0.161194	0.0566603	0.12555	0.140159	-
48-50 cm	49	-0.8567	155.1	39.3	668.8	329.4	3463.87	306.816	-	9563.07	-0.0919499	-0.132357	0.0718652	0.168741	0.167781	-
Initial Brine	51	2	337.5	89.5	1232.9	556.9	5861.01	606.247	-	8683.95	0	0	0	0	0	-
Final Brine	51	-0.549	450.8	239.9	3405.9	1695.9	16790.5	1231.83	-	23814.7	-0.34263	0.31919	0.359578	0.498729	0.409912	-
Mean Frac. Ice											0.191191	-0.0830812	0.292639	0.266011	0.37916	-
Europa 3
Sample ID	Depth (cm)	Temperature (C)	Ca (ppm)	K (ppm)	Mg (ppm)	Na (ppm)	SO4 (ppm)	Cl (ppm)	HCO3 (ppm)	TDS (ppm)	Ca Fractionation	K Fractionation	Mg Fractionation	Na Fractionation	SO4 Fractionation	HCO3Fractionation
0-2 cm	1	-15.271	253	235.9	3815.2	1593.5	19930.6	923.076	-	26751.3	0.316154	-0.00612807	0.343427	0.358595	0.404579	-
2-4 cm	3	-14.5971	266.3	236	3827.8	1487	20175.8	815.141	-	26808	0.568781	0.12595	0.526338	0.435666	0.610131	-
4-6 cm	5	-13.9232	214.1	222	3058.6	1201.2	15879.2	842.355	-	21417.5	0.220522	0.024939	0.180217	0.122266	0.2263	-
6-8 cm	7	-13.2493	180.6	190.5	2580.8	1004.9	12849.3	725.887	-	17532	0.194737	0.0206243	0.155632	0.0895046	0.15153	-
8-10 cm	9	-12.5754	163.6	195.4	2328.1	956.4	11761.6	664.213	-	16069.3	0.18277	0.144083	0.139276	0.133204	0.151923	-
10-12 cm	11	-11.9015	152.2	158.2	2148.4	832.2	10854.7	632.863	-	14778.6	0.154859	-0.0278417	0.103418	0.0348884	0.115762	-
12-14 cm	13	-11.2276	147.1	156.8	2090.5	810.1	10493.3	611.502	-	14309.3	0.155152	-0.00278544	0.111187	0.0425971	0.116295	-
14-16 cm	15	-10.5537	140.3	149.8	1985.4	777.7	9895.92	584.287	-	13533.4	0.153068	-0.00293057	0.104475	0.0475168	0.101777	-
16-18 cm	17	-9.87981	137.3	147	1901.3	764.4	9244	558.035	-	12752	0.181499	0.0244633	0.10745	0.0780405	0.0776134	-
18-20 cm	19	-9.2059	121.9	129.7	1687	675.2	8376.42	522.213	-	11512.5	0.120935	-0.0340988	0.0500309	0.017561	0.0434584	-
20-22 cm	21	-8.532	112.2	122.5	1554.2	623.1	7712.99	505.961	-	10631	0.0648783	-0.0584153	-0.00155423	-0.0307934	-0.00832359	-
22-24 cm	23	-7.8581	109.5	111.1	1506	605.5	7686.93	486.04	-	10505.1	0.0818483	-0.111039	0.00713496	-0.0195671	0.0288332	-
24-26 cm	25	-7.18419	98.2	98	1356	547.4	6722.65	431.882	-	9254.2	0.0918687	-0.117527	0.0205378	-0.0024947	0.0126037	-
26-28 cm	27	-6.51029	90.5	89.5	1254.7	520.2	6142.84	407.696	-	8505.4	0.0659485	-0.146258	0.000317877	0.00417522	-0.01984	-
28-30 cm	29	-5.83638	78.6	79	1107.7	453.5	5438.18	372.109	-	7529	0.014323	-0.174348	-0.0324212	-0.0408589	-0.0492925	-
30-32 cm	31	-5.16248	74.8	73.2	1023.3	398.7	4947.59	348.61	-	6866.2	0.0303513	-0.183397	-0.0458928	-0.0999193	-0.076755	-
32-34 cm	33	-4.48857	67.8	65.7	946.8	337.4	4392.35	317.865	-	6127.9	0.0242632	-0.196171	-0.0318323	-0.164631	-0.101084	-
34-36 cm	35	-3.81467	74.6	67.8	984.7	357.8	4327.9	328.502	-	6141.3	0.0904967	-0.19734	-0.0256838	-0.142809	-0.142958	-
36-38 cm	37	-3.14076	81.2	74.4	1066.3	391.2	4831.11	344.196	-	6788.4	0.132855	-0.159365	0.00695057	-0.105524	-0.0869283	-
38-40 cm	39	-2.46686	81.7	64.2	983.3	365.1	4722.7	308.079	-	6525	0.273456	-0.189575	0.0374289	-0.0673361	-0.00277715	-
40-42 cm	41	-1.79295	118.1	74.4	1087.5	410.5	5262.15	372.949	-	7325.6	0.520634	-0.224175	-0.0522047	-0.133758	-0.082136	-
Initial Brine	43	2	365.9	451.8	5405.7	2232.6	27009.9	1757.06	-	37222.9	0	0	0	0	0	-
Final Brine	43	-1.456	546.6	909.9	10553.5	4470.5	51283.4	3452	-	71215.9	-0.239634	0.0250922	-0.00628911	0.0192029	-0.033572	-
Mean Frac. Ice											0.173305	-0.071016	0.0811539	0.0264915	0.0700339	-
Enceladus 1
Sample ID	Depth (cm)	Temperature (C)	Ca (ppm)	K (ppm)	Mg (ppm)	Na (ppm)	SO4 (ppm)	Cl (ppm)	HCO3 (ppm)	TDS (ppm)	Ca Fractionation	K Fractionation	Mg Fractionation	Na Fractionation	SO4 Fractionation	HCO3Fractionation
0-2 cm	-		-	-	-	-	-	-	-	-	-	-	-	-	-	-
2-4 cm	3	-13.4025	-	21.162	-	308.7	-	379.184	327.1	1036.1	-	-0.293895	-	-0.0878809	-	0.147493
4-6 cm	5	-12.6775	-	19.442	-	288.9	-	353.526	310.7	972.5	-	-0.304203	-	-0.0844305	-	0.169067
6-8 cm	7	-11.9525	-	22.212	-	344.9	-	405.259	374.3	1146.7	-	-0.306547	-	-0.0464901	-	0.228588
8-10 cm	9	-11.2275	-	21.842	-	329.8	-	397.298	362.3	1111.3	-	-0.304433	-	-0.0699647	-	0.21303
10-12 cm	11	-10.5025	-	24.692	-	374.5	-	444.485	406.1	1249.8	-	-0.297152	-	-0.0560274	-	0.215332
12-14 cm	13	-9.7775	-	22.752	-	347.7	-	410.227	368.5	1149.2	-	-0.298289	-	-0.050389	-	0.194904
14-16 cm	15	-9.0525	-	21.372	-	312.8	-	384.971	339.3	1058.4	-	-0.297607	-	-0.089659	-	0.1724
16-18 cm	17	-8.3275	-	13.942	-	197.1	-	267.68	220.4	699.1	-	-0.341021	-	-0.175035	-	0.0952547
18-20 cm	19	-7.6025	-	20.872	-	303.8	-	377.122	328.1	1029.9	-	-0.299764	-	-0.0974513	-	0.157294
20-22 cm	21	-6.8775	-	17.932	-	257.7	-	332.983	303.1	911.7	-	-0.318651	-	-0.132923	-	0.210831
22-24 cm	23	-6.1525	-	20.072	-	298.7	-	367.504	326.7	1012.9	-	-0.308979	-	-0.0893777	-	0.182515
24-26 cm	25	-5.4275	-	20.422	-	307.7	-	378.527	339.4	1046	-	-0.317404	-	-0.0892576	-	0.192709
26-28 cm	27	-4.7025	-	17.972	-	260.4	-	333.968	271.3	883.7	-	-0.319145	-	-0.126422	-	0.0806005
28-30 cm	29	-3.9775	-	18.792	-	268.1	-	338.948	286.8	912.6	-	-0.29854	-	-0.113805	-	0.125554
30-32 cm	31	-3.2525	-	18.282	-	253.2	-	328.538	268.8	868.8	-	-0.295954	-	-0.136538	-	0.0883365
32-34 cm	33	-2.5275	-	19.012	-	267.9	-	343.924	288.7	919.6	-	-0.300596	-	-0.127279	-	0.116616
34-36 cm	35	-1.8025	-	19.772	-	267.7	-	350.365	288.1	925.9	-	-0.286008	-	-0.143961	-	0.0938121
36-38 cm	37	-1.0775	-	18.682	-	247.1	-	328.506	257.8	852.1	-	-0.28048	-	-0.157258	-	0.0439015
38-40 cm	39	-0.3525	-	21.162	-	279.6	-	361.23	278.9	941	-	-0.258799	-	-0.1328	-	0.0270342
Initial Brine	41	2	-	91.112	-	1028.9	-	1152.76	866.6	3139.3	-	0	-	0	-	0
Final Brine	41	0.01	-	216.762	-	2203.5	-	2689.5	1676.8	6786.6	-	0.0197059	-	-0.0820749	-	-0.170665
Mean Frac. Ice											-	-0.301446	-	-0.105629	-	0.145014
Enceladus 2
Sample ID	Depth (cm)	Temperature (C)	Ca (ppm)	K (ppm)	Mg (ppm)	Na (ppm)	SO4 (ppm)	Cl (ppm)	HCO3 (ppm)	TDS (ppm)	Ca Fractionation	K Fractionation	Mg Fractionation	Na Fractionation	SO4 Fractionation	HCO3Fractionation
0-2 cm	1	-14.2295	-	762	-	9628.1	-	7382.09	6731.3	24503.5	-	0.0156505	-	0.173288	-	0.335909
2-4 cm	3	-12.7585	-	692	-	9220.6	-	8239.69	7296.3	25448.6	-	-0.17365	-	0.00668064	-	0.297326
4-6 cm	5	-11.2875	-	608.5	-	8261.6	-	6367.11	6924.9	22162	-	-0.0596552	-	0.167254	-	0.593414
6-8 cm	7	-9.8165	-	502.3	-	6795	-	5272.64	6352.3	18922.2	-	-0.0626462	-	0.159323	-	0.765062
8-10 cm	9	-8.3455	-	434.2	-	5630	-	4807.68	4128.6	15000.5	-	-0.111367	-	0.0534548	-	0.258126
10-12 cm	11	-6.8745	-	354.5	-	4983.5	-	3938.38	3966.3	13242.7	-	-0.114339	-	0.13831	-	0.475454
12-14 cm	13	-5.4035	-	440.2	-	5461.9	-	4534.44	3615.2	14051.7	-	-0.0447985	-	0.083586	-	0.168062
14-16 cm	15	-3.9325	-	464	-	5686.1	-	5019.72	3408.8	14578.6	-	-0.0904912	-	0.0190092	-	-0.00510066
Initial Brine	17	2	-	2569.1	-	28100	-	25278.4	17254.1	73201.6	-	0	-	0	-	0
Final Brine	17	-3.197	-	3454.6	-	37370.9	-	32263.8	22760.7	95850	-	0.0535397	-	0.0419848	-	0.0335404
Mean Frac. Ice											-	-0.080162	-	0.100113	-	0.361032
Enceladus 3
Sample ID	Depth (cm)	Temperature (C)	Ca (ppm)	K (ppm)	Mg (ppm)	Na (ppm)	SO4 (ppm)	Cl (ppm)	HCO3 (ppm)	TDS (ppm)	Ca Fractionation	K Fractionation	Mg Fractionation	Na Fractionation	SO4 Fractionation	HCO3Fractionation
0-2 cm	1	-15.0124	-	261.5	-	3770.7	-	3052.56	3332.7	10417.5	-	-0.0491883	-	0.146232	-	0.472699
2-4 cm	3	-14.1451	-	214.8	-	3064.8	-	2564.6	2758.2	8602.4	-	-0.070387	-	0.108914	-	0.450736
4-6 cm	5	-13.2779	-	215.8	-	2976	-	2557.24	2413.8	8162.9	-	-0.0633727	-	0.0798812	-	0.273243
6-8 cm	7	-12.4106	-	199.7	-	2734.4	-	2398.27	2150.9	7483.2	-	-0.0757975	-	0.0579833	-	0.209774
8-10 cm	9	-11.5434	-	187.5	-	2538.7	-	2293.12	1985.1	7004.4	-	-0.0924688	-	0.027305	-	0.167717
10-12 cm	11	-10.6761	-	177.3	-	2337.3	-	2184.17	1778.1	6476.9	-	-0.0990318	-	-0.00701459	-	0.0981248
12-14 cm	13	-9.80888	-	161.1	-	2120.5	-	2007.49	1560.2	5849.2	-	-0.109304	-	-0.0198331	-	0.0483568
14-16 cm	15	-8.94163	-	155.3	-	2037.8	-	1931.32	1449.3	5573.7	-	-0.107511	-	-0.020914	-	0.0122428
16-18 cm	17	-8.07437	-	140.4	-	1859.9	-	1781.84	1349.3	5131.4	-	-0.125447	-	-0.0314178	-	0.0214627
18-20 cm	19	-7.20712	-	122.5	-	1641.2	-	1582.17	1253.7	4599.5	-	-0.140652	-	-0.0374528	-	0.0688612
20-22 cm	21	-6.33988	-	117.6	-	1577.7	-	1511.88	1232.4	4439.6	-	-0.136667	-	-0.0316705	-	0.0995565
22-24 cm	23	-5.47262	-	118.4	-	1600	-	1522.15	1250.5	4491.1	-	-0.13666	-	-0.0246113	-	0.108175
24-26 cm	25	-4.60538	-	120.2	-	1600.4	-	1527.58	1248.4	4496.7	-	-0.126653	-	-0.0278376	-	0.10238
26-28 cm	27	-3.73813	-	112.1	-	1502.8	-	1451.57	1169.4	4235.9	-	-0.142853	-	-0.0393207	-	0.0866945
28-30 cm	29	-2.87087	-	119.3	-	1592	-	1530.11	1256.1	4497.5	-	-0.134624	-	-0.0345382	-	0.107346
30-32 cm	31	-2.00362	-	169.2	-	2222.1	-	2070.59	1711.6	6173.5	-	-0.0930276	-	-0.00417048	-	0.115041
Initial Brine	33	2	-	720.4	-	8616.8	-	7995.78	5927.6	23260.6	-	0	-	0	-	0
Final Brine	33	-1.57	-	1286.8	-	14670.9	-	14277.8	9711.8	39947.2	-	0.000316051	-	-0.0465221	-	-0.082469
Mean Frac. Ice												-0.106478	-	0.00884586	-	0.152651
